# Supplementary material for: Sex Moderates the Effect of Aerobic Exercise on Some Aspects of Cognition in Cognitively Intact Younger and Middle-Age Adults
Source: J Clin Med. 2019 Jun 21;8(6):886. doi: 10.3390/jcm8060886 (PMC6617072; doi:10.3390/jcm8060886)
Supplement: Supplementary file 1 [file jcm-08-00886-s001.zip]

Archive with 4 entries (3 files):
- supplementary/Figure S1 CONSORT.pdf
- supplementary/Table S1 List of stretching exercises.pdf
- supplementary/Table S2 CERT checklist.pdf
- supplementary/
